# Supplementary material for: HOXBLINC long non-coding RNA activation promotes leukemogenesis in NPM1-mutant acute myeloid leukemia
Source: Nat Commun. 2021 Mar 29;12:1956. doi: 10.1038/s41467-021-22095-2 (PMC8007823; doi:10.1038/s41467-021-22095-2)
Supplement: Supplementary file 4 — Source Data [file 41467_2021_22095_MOESM4_ESM.xlsx]

## Sheet: Figure 1a
Relative HOXBLINC RNA level in patient samples					Statistical analysis			Statistical analysis
Normal BMMNC	Normal CD34+	NPM1wt AML	NPM1c+ AML		Column C	NPM1wt AML		Column D	NPM1c+ AML
0.376444	5.33178	1.12231	3.66798		vs.	vs.		vs.	vs.
0.47591	5.95989	1.41259	6.9366		Column B	Normal CD34+		Column B	Normal CD34+
0.571062	6.3177	1.45224	7.69871
0.634925	6.41137	1.56332	11.6365		Mann Whitney test			Mann Whitney test
0.646249	6.63715	2.25631	12.8741		P value	0.4621		P value	<0.0001
0.65058	7.51352	2.98334	15.9987		Exact or approximate P value?	Exact		Exact or approximate P value?	Exact
0.728445	7.54472	3.56926	18.4179		P value summary	ns		P value summary	****
0.824892	8.50994	4.1589	27.6887		Significantly different (P < 0.05)?	No		Significantly different (P < 0.05)?	Yes
0.839436	9.95583	4.25292	41.4587		One- or two-tailed P value?	Two-tailed		One- or two-tailed P value?	Two-tailed
1.03096	9.95842	4.39562	42.3585		Sum of ranks in column B,C	253 , 1073		Sum of ranks in column B,D	89 , 577
1.13512	12.9229	5.2416	47.8796		Mann-Whitney U	187		Mann-Whitney U	23
1.16045		5.66798	60.6541
1.25296		5.96541	71.2416		Difference between medians			Difference between medians
1.39682		6.5214	80.6699		Median of column B	7.514, n=11		Median of column B	7.514, n=11
1.89969		6.74657	92.3652		Median of column C	9.285, n=40		Median of column D	71.24, n=25
2.37606		7.33419	121.999		Difference: Actual	1.772		Difference: Actual	63.73
		7.41772	130.126		Difference: Hodges-Lehmann	1.411		Difference: Hodges-Lehmann	63.73
		7.42583	153.875
		8.5471	199.699
		8.63215	210.663
		9.93854	300.155
		9.94556	320.884
		10.6235	630.58
		11.2578	758.772
		11.3622	900.669
		12.5749
		15.6937
		16.3489
		16.5123
		18.1478
		21.5133
		23.3655
		24.8756
		32.7899
		45.6326
		55.3129
		75.6522
		86.6544
		90.6398
		130.693

## Sheet: Figure 1e
GO terms	p value	-log (p value)
Acute myeloid leukemia	2.05513e-05	4.68716
Hematopoietic cell lineage	7.99368e-06	5.09725
Jak-STAT signaling pathway	5.00353e-06	5.30072
PI3K-Akt signaling pathway	1.80365e-06	5.74385
WNT Signaling Pathway	0.00917812	2.03725
cell development	4.70468e-08	7.32747
cell communication	2.36207e-10	9.62671
cell cycle	2.17336e-08	7.66287
myeloid leukocyte migration	2.5988e-07	6.58523
regulation of myeloid leukocyte differentiation	2.33065e-06	5.63252
cell fate commitment	1.06808e-05	4.9714
Pathways in cancer	7.69981e-06	5.11352

## Sheet: Figure 1g
Proliferation curves of WT, shScramble-expressing, and two different shHOXBLINC-expressing OCI-AML3 cells upon doxycycline (Dox) treatment for 5 days. Bars represent the mean ± SD of total viable cells from three independent experiments
		WT+DOX			shScramble+DOX			shHoxBlinc_1+DOX			shHoxBlinc_2+DOX
days after culture	Mean (x 104)	SD	n	Mean	SD	n	Mean	SD	n	Mean	SD	n
0	10	0	3	10	0	3	10	0	3	10	0	3
1	24.5833	0.881917	3	23.75	1.84278	3	13	0.661438	3	12.5833	1.37184	3
2	71.4167	1.22758	3	55.5833	2.60342	3	27.8333	1.34112	3	25.3333	0.363242	3
3	134.5	1.66458	3	123.833	1.1024	3	65.8333	0.740683	3	62.0833	0.794949	3
4	202	3.32916	3	188.833	11.4103	3	103.833	8.90849	3	95.5	3.27872	3
5	299	3.88373	3	276.333	2.74368	3	140	1.60728	3	125	1.32288	3

## Sheet: Figure 1h
Survival Days	Mortality Count (-Dox group)	Mortality Count (+Dox group)		Comparison of Survival Curves
32	1			Log-rank (Mantel-Cox) test
35	1			Chi square	9.496
36	1			df	1
36	1			P value	0.0021
38	1			P value summary	**
40		1		Are the survival curves sig different?	Yes
43		1
47		1
52		1
53		1

## Sheet: Figure 1i
Survival Days	Mortality Count (1315# Ctrl)	Mortality Count (1315# HOXBLINCi)		Comparison of Survival Curves
15	1
16	1			Log-rank (Mantel-Cox) Test
16	1			Chi square	7.294
18	1			df	1
35		1		P value	0.0069
37		1		P value summary	**
40		1		Are the survival curves sig different?	Yes
45		1
Survival Days	Mortality Count (921# Ctrl)	Mortality Count (921# HOXBLINCi)		Comparison of Survival Curves
23	1
26	1			Log-rank (Mantel-Cox) Test
27	1			Chi square	7.344
29	1			df	1
31		1		P value	0.0067
37		1		P value summary	**
39		1		Are the survival curves sig different?	Yes
42		1

## Sheet: Figure 2a
Relative HoxBlinc RNA Level in different sorted hematopoietic cell populations
LT-HSC	ST-HSC	MPP	CMP	GMP	MEP	Gr-1+Mac1+	F4/80+Mac1+	CD41+CD61+	Ter119+	CD4+	CD8+	B220+
11.8837	8.43711	3.20297	2.38676	4.28022	0.503753	0.808027	0.999596	0.819058	0.042595	1.81529	0.757397	3.15615
13.8453	10.62	4.25646	2.69546	7.26262	0.832265	1.4985	1.5595	1.15569	0.0321546	2.2495	1.36546	4.04344
9.85961	6.34589	2.25468	1.98985	2.45457	0.245462	0.154595	0.498651	0.699761	0.049651	1.48981	0.256461	2.65561

## Sheet: Figure 2d
Relative HoxBlinc RNA level in 2 lines of HoxBlincTg mice
WT	HoxBlincTg Line#1	HoxBlincTg Line#2
0.785245	16.5613	2.86232
0.834587	20.5989	3.67452
1.24479	18.1156	2.9521
1.13538	16.5461	2.1544

## Sheet: Figure 2e
Survival Months	Mortality Counts (WT)	Mortality Counts (HoxBlincTg)		Comparison of Survival Curves
4.7	0	1
6.5	0	1		Log-rank (Mantel-Cox) Test
7.1	0	1		Chi square	10
7.6	0	1		df	1
8.2	0	1		P value	0.0016
8.6	0	1		P value summary	**
9.3	0	1		Are the survival curves sig different?	Yes
10.5	0	1
10.9	0	1		Gehan-Breslow-Wilcoxon Test
11.8	0	1		Chi square	9.304
12	0	0		df	1
12	0	0		P value	0.0023
12	0	0		P value summary	**
12	0	0		Are the survival curves sig different?	Yes
12	0	0

## Sheet: Figure 3a-c
% of LSKs in BM			Statistical analysis
WT	HoxBlincTg
0.2888	1.952		Column A	WT
0.4232	0.7456		vs.	vs.
0.22	1.632		Column B	HoxBlincTg
0.4224	1.008
0.5968	0.7488		Unpaired t test with Welch's correction
0.5624	2.056		P value	<0.0001
0.4712	1.864		P value summary	****
	1.84		Significantly different (P < 0.05)?	Yes
	2.04		One- or two-tailed P value?	Two-tailed
	1.376		Welch-corrected t, df	t=6.735, df=12.17
	1.264
% of LKs in BM			Statistical analysis
WT	HoxBlincTg
2.568	2.04		Column A	WT
2.104	2.064		vs.	vs.
1.856	2.704		Column B	HoxBlincTg
1.928	3.256
3.672	3.872		Unpaired t test
2.568	1.208		P value	0.42
3.704	3.336		P value summary	ns
	3.08		Significantly different (P < 0.05)?	No
	3.272		One- or two-tailed P value?	Two-tailed
	3.672		t, df	t=0.8277, df=16
	4.136
No. of LT-HSCs (*104)/femur			Statistical analysis
WT	HoxBlincTg
0.319268	6.52377		Column A	WT
0.837143	0.602695		vs	vs
0.332363	0.725514		Column B	HoxBlincTg
0.77673	1.1498
0.693769	0.788802		Unpaired t test with Welch's correction
0.864353	3.71036		P value	0.0235
0.809304	1.5436		P value summary	*
	1.56078		Significantly different (P < 0.05)?	Yes
	2.4415		One- or two-tailed P value?	Two-tailed
	1.14926		Welch-corrected t, df	t=2.645, df=10.56
	2.72668
No. of ST-HSCs (*105)/femur			Statistical analysis
WT	HoxBlincTg
0.196326	1.70794		Column A	WT
0.339545	0.401089		vs	vs
0.196396	1.20265		Column B	HoxBlincTg
0.397327	0.88511
0.741707	0.8861		Unpaired t test with Welch's correction
0.427418	1.08859		P value	0.0003
0.344275	1.18494		P value summary	***
	1.1374		Significantly different (P < 0.05)?	Yes
	1.98881		One- or two-tailed P value?	Two-tailed
	0.879832		Welch-corrected t, df	t=4.757, df=14.38
	0.691685
% of GMPs in LK cells			Statistical analysis
WT	HoxBlincTg
39.6	80.6		Column A	WT
30.5	75.9		vs	vs
45	79.3		Column B	HoxBlincTg
38.8	73.2
37.7	74.7		Unpaired t test
38.9	72.4		P value	<0.0001
35.9	64.5		P value summary	****
	70.7		Significantly different (P < 0.05)?	Yes
	64.5		One- or two-tailed P value?	Two-tailed
	57.3		t, df	t=11.19, df=16
	68.8
% of MEPs in LK cells			Statistical analysis
WT	HoxBlincTg
28.3	19		Column A	WT
28	10.8		vs	vs
26.9	5.13		Column B	HoxBlincTg
28.1	18.3
20.3	11.2		Unpaired t test
37	18		P value	<0.0001
32.6	19.9		P value summary	****
	11.6		Significantly different (P < 0.05)?	Yes
	10.5		One- or two-tailed P value?	Two-tailed
	10.4		t, df	t=6.482, df=16
	8.21

## Sheet: Figure 3d
Replating#	WT Colony number			HoxBlincTg Colony number
1st	64	70	78	75	80	86
2nd	65	93	85	153	129	141
3rd	23	41	26	93	80	104
4th	10	8	16	60	76	73
5th	1	2	1	39	45	55

[truncated: 27 more sheets: Figure 3f, Figure 3g, Figure 4d, Figure 6a, Figure 6b, Figure 6d, Supplementary Figure 1c, Supplementary Figure 1e, Supplementary Figure 1f, Supplementary Figure 2a, c, Supplementary Figure 2e, Supplementary Figure 2h, Supplementary Figure 2i, Supplementary Figure 3a-c, Supplementary Figure 3h, Supplementary Figure 4a-c, Supplementary Figure 4d, Supplementary Figure 4e-g, Supplementary Figure 5a, c, Supplementary Figure 6a …]
